# Supplementary material for: Complication patterns in patients undergoing venoarterial extracorporeal membrane oxygenation in intensive care unit: Multiple correspondence analysis and hierarchical ascendant classification
Source: PLoS One. 2018 Sep 11;13(9):e0203643. doi: 10.1371/journal.pone.0203643 (PMC6133279; doi:10.1371/journal.pone.0203643)
Supplement: S1 Table — Patient's data. (CSV) [file pone.0203643.s001.csv]

thromboembolic	major_bleeding	sepsis	RRT	death	major_transfusion
no	no	no	yes	yes	no
no	no	no	yes	yes	no
no	no	yes	no	yes	no
no	no	yes	no	yes	no
no	no	no	yes	yes	no
no	no	no	no	yes	no
no	yes	yes	yes	yes	yes
no	no	no	yes	yes	no
yes	yes	yes	yes	yes	no
no	yes	yes	no	no	no
no	no	no	no	no	no
no	no	yes	yes	no	no
no	no	yes	no	no	no
no	yes	no	no	no	no
yes	yes	yes	yes	no	yes
no	no	no	no	no	no
no	no	no	no	no	no
no	no	yes	no	no	no
no	yes	no	no	no	yes
yes	no	yes	no	no	no
yes	no	no	no	no	no
no	no	no	no	yes	yes
no	yes	yes	yes	yes	yes
yes	yes	yes	no	yes	no
yes	yes	yes	yes	yes	no
no	yes	no	yes	yes	yes
no	yes	no	no	yes	yes
no	no	yes	yes	yes	no
yes	yes	yes	no	yes	yes
yes	no	no	yes	yes	yes
no	no	yes	yes	yes	no
no	no	yes	yes	yes	no
no	no	yes	yes	yes	no
no	no	yes	no	no	no
no	no	no	no	no	no
no	no	no	no	no	no
yes	yes	no	yes	yes	no
no	no	no	yes	no	no
no	no	no	yes	no	no
no	no	no	yes	no	no
no	no	no	no	yes	no
no	no	no	yes	no	no
no	no	no	yes	no	no
no	yes	yes	yes	yes	no
no	no	yes	yes	yes	no
no	no	no	no	no	no
no	no	no	no	no	no
no	yes	no	no	no	no
yes	no	no	no	no	no
no	yes	yes	no	no	no
no	yes	no	no	yes	yes
yes	yes	no	yes	yes	no
yes	no	yes	yes	yes	yes
no	no	no	no	no	no
no	yes	no	yes	yes	yes
no	yes	yes	yes	no	no
no	yes	no	yes	yes	yes
yes	no	yes	yes	yes	yes
no	no	no	yes	yes	no
no	no	yes	yes	yes	no
no	yes	no	yes	yes	no
no	no	yes	yes	yes	no
no	yes	yes	yes	yes	no
yes	yes	no	yes	yes	yes
yes	no	yes	yes	no	no
no	no	yes	no	no	no
no	no	no	yes	yes	no
no	no	yes	yes	yes	no
no	yes	yes	yes	no	yes
no	yes	no	no	no	yes
no	yes	yes	yes	yes	no
no	no	yes	yes	no	yes
no	yes	yes	yes	yes	yes
yes	yes	no	yes	yes	yes
yes	yes	no	yes	no	yes
yes	yes	yes	no	no	yes
no	yes	yes	yes	yes	no
yes	no	no	yes	yes	no
no	yes	no	yes	yes	yes
no	no	no	no	no	no
yes	yes	no	no	no	yes
no	yes	yes	yes	yes	no
no	no	no	no	no	no
no	no	no	no	no	yes
no	yes	no	yes	yes	yes
no	no	yes	yes	no	no
no	yes	yes	yes	no	no
no	yes	no	no	no	no
no	yes	yes	yes	yes	no
no	yes	no	yes	yes	no
no	yes	no	yes	yes	yes
yes	yes	no	yes	yes	yes
no	no	yes	yes	no	no
no	no	no	no	yes	no
no	yes	yes	no	yes	no
yes	yes	no	no	yes	no
no	no	no	no	no	no
no	yes	no	no	no	yes
no	yes	yes	yes	yes	yes
no	no	no	yes	yes	no
no	yes	no	no	no	yes
no	no	no	no	yes	no
no	no	yes	yes	yes	no
yes	yes	no	no	no	no
no	no	no	yes	no	no
yes	yes	no	yes	no	yes
no	no	yes	no	no	no
no	yes	yes	yes	no	no
yes	no	yes	yes	yes	no
yes	no	yes	no	no	no
no	yes	yes	yes	yes	no
no	yes	yes	yes	yes	no
yes	yes	yes	yes	no	no
no	yes	no	yes	yes	yes
no	no	no	no	yes	no
no	no	no	no	no	no
no	yes	no	yes	no	yes
no	yes	no	yes	yes	yes
no	no	no	no	no	no
no	no	no	no	no	no
no	no	no	yes	no	no
no	yes	no	yes	yes	yes
no	yes	no	yes	yes	yes
no	yes	yes	yes	no	no
no	no	yes	yes	no	no
no	yes	no	no	no	yes
no	yes	yes	yes	no	no
no	yes	yes	yes	yes	no
no	no	no	no	no	no
no	yes	no	no	no	yes
yes	no	no	no	no	no
no	yes	yes	no	yes	no
yes	yes	yes	yes	yes	no
no	no	yes	yes	yes	no
no	no	no	no	no	no
no	no	yes	yes	yes	no
no	no	yes	no	no	no
yes	yes	yes	yes	yes	no
no	no	no	no	no	no
yes	no	yes	no	yes	no
yes	yes	no	yes	no	yes
yes	no	no	no	no	no
yes	yes	yes	yes	no	yes
yes	yes	yes	no	no	yes
no	no	no	no	no	no
yes	yes	yes	yes	yes	no
yes	yes	yes	no	yes	no
no	yes	yes	no	yes	no
no	yes	yes	yes	yes	no
no	yes	yes	yes	yes	no
no	yes	yes	yes	yes	no
no	no	yes	yes	yes	no
yes	yes	yes	no	no	no
yes	yes	yes	no	no	no
no	no	no	no	no	no
no	no	yes	no	no	no
no	no	yes	no	no	no
no	yes	yes	no	no	no
no	no	yes	yes	no	no
no	no	no	no	no	no
no	yes	yes	no	no	no
no	no	no	yes	no	no
no	no	yes	yes	yes	yes
no	no	no	no	no	no
no	no	no	no	no	no
no	no	yes	no	no	no
no	no	no	no	no	no
no	no	no	yes	no	no
no	yes	yes	no	yes	no
no	no	no	yes	yes	no
no	no	yes	yes	yes	no
no	yes	no	yes	yes	no
no	no	no	no	no	no
no	no	no	no	no	no
no	yes	yes	yes	yes	no
no	no	no	no	yes	yes
no	yes	yes	no	yes	no
no	yes	yes	yes	yes	yes
no	no	no	yes	no	no
no	no	yes	no	no	yes
no	no	no	no	no	no
no	yes	no	no	yes	no
no	no	yes	yes	yes	no
no	no	yes	no	yes	no
no	no	no	yes	yes	no
no	no	no	no	no	no
no	yes	no	yes	yes	yes
yes	no	yes	yes	no	no
no	yes	yes	yes	no	no
no	no	yes	no	no	no
no	no	yes	no	no	no
no	no	yes	yes	no	no
yes	yes	yes	no	yes	no
no	yes	yes	no	yes	no
no	yes	yes	no	no	no
no	no	yes	no	no	no
no	yes	yes	yes	yes	yes
no	yes	yes	no	yes	yes
no	no	yes	no	no	no
no	yes	no	yes	no	yes
no	no	yes	yes	yes	no
